# Supplementary material for: Recreating the biological steps of viral infection on a cell-free bioelectronic platform to profile viral variants of concern
Source: Nat Commun. 2024 Jul 3;15:5606. doi: 10.1038/s41467-024-49415-6 (PMC11222515; doi:10.1038/s41467-024-49415-6)
Supplement: Supplementary file 4 — Source Data [file 41467_2024_49415_MOESM4_ESM.xlsx]

## Sheet: Figure 2c_EIS
Frequency	Impedance	Impedance
Hz	Ohms	Ohms
	with vero SLB	electrode baseline
1000000	593.461	548.715
794330	656.745	598.173
630960	697.157	623.949
501190	727.471	634.725
398110	754.292	635.252
316230	786.796	630.868
251190	834.337	626.089
199530	906.57	623.798
158490	1010.66	624.475
125890	1152.74	628.918
100000	1338.61	637.068
79433	1567.56	648.319
63096	1858.88	663.698
50119	2203.92	682.906
39811	2597.27	707.427
31623	3031.58	737.784
25119	3499.27	774.647
19953	3977.81	819.193
15849	4450.09	872.062
12589	4907.32	933.29
10000	5336.76	1003.04
7943.3	5728.78	1080.19
6309.6	6088.07	1165.03
5011.9	6409.21	1256.65
3981.1	6706.44	1354.94
3162.3	6974.76	1459.03
2511.9	7217.58	1569.27
1995.3	7437.92	1684.93
1584.9	7643.83	1803.67
1258.9	7837.18	1921.8
1000	8007.89	2044.41
794.33	8164.09	2172.86
630.96	8312.07	2310.17
501.19	8451.75	2470.81
398.11	8597.75	2674.23
316.23	8761	2940.52
251.19	8952.86	3296.21
199.53	9216.64	3770.49
158.49	9574.98	4399.6
125.89	10097.5	5223.35
100	10805.8	6287.31
79.433	11815.2	7659.19
63.096	13031.8	9335.01
50.119	15127.7	11607.7
39.811	17705.6	14414.6
31.623	21092.1	17945.3
25.119	25553	22346.8
19.953	31264.8	27938.5
15.849	38537.6	34856.3
12.589	47919	43649.2
10	59398.4	54643.4
7.9433	74157	68410.2
6.3096	92800.1	85527.1
5.0119	115770	107499
3.9811	145224	134711
3.1623	181961	169053
2.5119	228489	211871
1.9953	286430	265352
1.5849	358900	332969
1.2589	450644	417011
1	564890	523196

## Sheet: Figure 3a_early pathway fusion
420S
Frequency	Impedance	Impedncance Fitted	Impedance	Impedance (fitted)	Impedance	Impedance (fitted)
Hz	Ohms	Ohms	Ohms	Ohms	Ohms	Ohms
	+Vero SLB (+ACE2, +TMPRSS2)	+Vero SLB (+ACE2, +TMPRSS2)	without SLB	without SLB	+VPPs (+spike protein)	+VPPs (+spike protein)
1000000	703.715	684.186	678.982	847.54	702.833	685.619
794330	799.216	689.311	746.332	847.54	804.024	690.266
630960	859.417	697.355	779.599	847.54	868.531	697.566
501190	896.299	709.912	790.783	847.54	907.212	708.981
398110	918.009	729.356	786.586	847.54	928.761	726.699
316230	938.462	759.122	774.604	847.541	947.045	753.915
251190	971.624	803.968	762.65	847.541	977.873	795.116
199530	1027.63	870.141	754.018	847.542	1029.1	856.291
158490	1114.01	965.389	749.252	847.543	1111.12	945.027
125890	1237.95	1098.71	748.396	847.545	1231.19	1070.37
100000	1405.51	1280.04	751.252	847.547	1396.48	1242.65
79433	1622.8	1520.02	756.798	847.551	1607.97	1473.51
63096	1894.95	1829.52	765.509	847.558	1890.31	1775.9
50119	2222.91	2218.7	776.635	847.569	2241.01	2164.14
39811	2607.66	2695.04	790.714	847.586	2670.64	2653.48
31623	3043.54	3259.72	807.24	847.612	3179.42	3258.53
25119	3521.11	3902.63	826.392	847.655	3769.19	3989.96
19953	4021.16	4597.75	848.491	847.722	4435.93	4848.65
15849	4522.8	5302.94	873.636	847.828	5162.07	5818.46
12589	5006.43	5967.26	902.399	847.997	5917.54	6859.09
10000	5455.38	6545.62	933.526	848.264	6680.71	7906.39
7943.3	5856.47	7012.44	969.346	848.688	7409.21	8885.47
6309.6	6216.68	7364.92	1008.56	849.358	8088.96	9731.78
5011.9	6534.05	7617.15	1052.61	850.42	8700.45	10410.4
3981.1	6823.86	7790.57	1102.9	852.099	9248.45	10920.1
3162.3	7086.05	7906.52	1159.56	854.755	9734.26	11283.3
2511.9	7331.18	7982.7	1223.73	858.947	10181.3	11532.3
1995.3	7565.91	8032.39	1295.87	865.549	10585.6	11698.6
1584.9	7800.3	8064.95	1377.66	875.911	10963	11807.7
1258.9	8026.9	8086.86	1464.85	892.089	11303.3	11879
1000	8235.35	8102.62	1556.88	917.141	11629.7	11925.9
794.33	8442.51	8115.55	1649.03	955.502	11924.1	11957.7
630.96	8637.49	8128.39	1743.71	1013.33	12215.2	11981.2
501.19	8828.76	8143.88	1843.07	1098.77	12478.9	12001.1
398.11	9024.68	8165.33	1962.62	1222	12757.7	12021.8
316.23	9238.75	8197.31	2107.67	1395.18	13048.2	12047.6
251.19	9491.62	8246.54	2298.92	1632.46	13367.3	12084
199.53	9771.2	8323.22	2558.56	1950.23	13717.6	12138.9
158.49	10093	8442.86	2910.49	2368.11	14140.4	12223.6
125.89	10501.8	8628.8	3381.97	2910.03	14624.8	12355.6
100	11023.8	8915.34	4003.13	3605.64	15158.4	12561.3
79.433	11674.8	9351.41	4814.35	4492.7	15842.3	12880.1
63.096	12635.4	10003.6	5894.32	5618.7	16327.1	13369.6
50.119	13608.1	10958	7204.5	7043.76	17710	14110.6
39.811	15041.9	12320.1	8903.03	8843.83	19077.4	15211.1
31.623	16901.1	14214	11092.2	11114.8	20892.9	16808.3
25.119	19279.6	16783.4	13785.3	13977.8	23189.6	19067.5
19.953	22420.4	20196.5	17242	17584.8	26113.9	22181.5
15.849	26436.5	24657	21608.1	22128.7	29926.3	26374.6
12.589	31667.1	30415.1	27023.3	27851.6	35020.5	31911.3
10	38366.5	37783.2	33829.3	35056.4	41391	39111.4
7.9433	46938.2	47159.4	42504.3	44128.5	49497.8	48375.7
6.3096	58075.5	59044.7	53221.1	55550.6	60365.5	60206.1
5.0119	72030.6	74073.2	66731.4	69931	74095.1	75237.5
3.9811	89866.1	93045.6	83733.5	88035.3	91640.4	94272.7
3.1623	112237	116973	105185	110828	113878	118327
2.5119	140544	147130	131769	139523	142211	148682
1.9953	176101	185119	165897	175645	177484	186953
1.5849	220943	232971	207942	221127	222308	235184
1.2589	277669	293235	261296	278388	278029	295944
1	348259	369101	327695	350462	349461	372451

## Sheet: Figure 3b_late pathway fusion
420R
Frequency	Impedance	Impedance (fitted)	Impedance	Impedance (fitted)	Impedance	Impedance (fitted)	Impedance	Impedance (fitted)
Hz	Ohms	Ohms	Ohms	Ohms	Ohms	Ohms	Ohms	Ohms
	+Vero SLB (+ACE2)	+Vero SLB (+ACE2)	without SLB	without SLB	+VPPs (+spike protein), pH= 5.5)	+VPPs (+spike protein), pH= 5.5)	after Cathepsin L	after Cathepsin L
1000000	751.02	680.138	767.682	929.48	809.745	780.881	855.025	843.041
794330	868.824	689.823	819.865	929.48	916.617	786.832	1004.51	847.76
630960	949.019	704.891	844.054	929.48	986.708	796.172	1106.28	855.186
501190	1004.42	728.109	855.393	929.481	1035.72	810.751	1174.38	866.825
398110	1044.5	763.407	856.87	929.481	1071.54	833.332	1215.38	884.956
316230	1084.36	816.097	852.057	929.482	1109.05	867.908	1246.53	912.952
251190	1141.84	892.963	847.615	929.483	1163.99	920.024	1291.69	955.637
199530	1226.76	1002.11	845.026	929.484	1247.73	996.995	1363.39	1019.61
158490	1348.04	1152.73	844.664	929.487	1369.03	1107.97	1474.51	1113.48
125890	1511.54	1354.64	847.605	929.491	1537.97	1263.78	1634.99	1247.78
100000	1710.36	1617.83	853.646	929.497	1749.6	1476.8	1839.6	1434.9
79433	1972	1951.86	862.43	929.507	2039.86	1761.18	2131.52	1689.14
63096	2278.78	2364.07	873.161	929.522	2395.76	2133.07	2498.06	2026.97
50119	2630.64	2856.67	886.09	929.547	2824.29	2611.09	2947.55	2467.74
39811	3026.97	3422.47	901.993	929.586	3330.33	3216.26	3484.11	3034.53
31623	3460.09	4040.51	918.972	929.647	3921.68	3971.13	4112.59	3754.77
25119	3925.61	4674.81	938.165	929.745	4603.45	4897.03	4838.5	4660.34
19953	4413.78	5279.96	959.336	929.901	5394.45	6008.49	5677.1	5786.21
15849	4901.4	5813.8	983.316	930.147	6305.16	7304.72	6645.08	7167.37
12589	5368.37	6249.8	1008.23	930.536	7349.79	8757.6	7777.93	8830.85
10000	5799.77	6582.24	1035.91	931.153	8530.35	10302.6	9108.84	10783.1
7943.3	6163.26	6822.03	1066.29	932.131	9799.4	11842.5	10666.8	12993.9
6309.6	6465.73	6987.83	1100.42	933.678	11137.5	13266.5	12448	15379
5011.9	6711.56	7099.16	1138.77	936.124	12447.5	14484.4	14422.1	17798.3
3981.1	6914.9	7172.54	1180.13	939.988	13641.1	15451.7	16498.8	20080.6
3162.3	7087.8	7220.54	1223.56	946.08	14684.9	16172.5	18579.5	22072.4
2511.9	7231.65	7252.13	1267.35	955.656	15548.9	16683.3	20504.9	23683.9
1995.3	7351.35	7273.56	1310.62	970.638	16231.3	17032.2	22204.5	24903.4
1584.9	7450.05	7289.21	1355.56	993.923	16762.5	17264.9	23600.7	25777.9
1258.9	7543.85	7302.36	1404.86	1029.75	17173.1	17418	24706.8	26380.5
1000	7627.42	7315.81	1463.35	1084.11	17441.8	17518.9	25597.9	26784.5
794.33	7717.7	7332.44	1540.61	1165.07	17647.9	17586.9	26267.7	27051.4
630.96	7813.93	7355.77	1645.94	1282.97	17821.6	17635.7	26813.1	27227.6
501.19	7929.8	7390.77	1794.37	1450.32	18017.4	17675.4	27293.2	27346.3
398.11	8076.63	7444.73	2002.25	1681.78	18210	17714.5	27722.8	27431.2
316.23	8263.89	7528.75	2292.02	1994.34	18451.1	17761.2	28170.8	27499.9
251.19	8508.32	7659.58	2679.18	2408	18715.1	17825.4	28610.6	27566.7
199.53	8836.17	7862.18	3194.13	2946.93	19050.5	17920.8	29144.2	27645.9
158.49	9278.91	8172.86	3865.58	3641.28	19475	18067.3	29704.2	27754.4
125.89	9878.87	8642.36	4728.68	4528.76	20018.5	18294.7	30410	27914.9
100	10689	9338.04	5828.79	5656.77	20690.4	18647.9	31203	28160.9
79.433	11749.8	10345.3	7228.67	7085.86	21588.3	19193.6	32178.7	28542.4
63.096	13294.7	11766.3	9090.89	8892.19	23249.7	20027.4	34292.4	29134.2
50.119	15071.8	13720.1	11225.3	11172	24426.6	21281.8	35077	30046.8
39.811	17575.5	16345.2	14033.6	14046.7	26598.7	23130.8	37161	31438
31.623	20916.3	19805.4	17593.9	17669.5	29352	25791	39956.5	33524.3
25.119	25116.1	24300.3	22015.3	22233.2	32962.8	29520.1	43487.7	36587.6
19.953	30661	30077.9	27569.1	27980.6	37946.3	34616.6	48109.6	40975.8
15.849	37557.3	37452.5	34640.2	35218.8	44450.3	41429.9	54257.3	47101
12.589	46914	46819.2	43393.4	44333.2	52699.1	50375.3	61870.6	55440.1
10	58144.3	58675.6	54368.2	55806.6	63664.7	61959.6	72057.6	66547.6
7.9433	72327.2	73656.7	68604.2	70252.5	77202.8	76821.7	85054.8	81093.8
6.3096	90652.8	92559.9	86106.7	88439.7	95261.2	95762.8	102098	99899.6
5.0119	113747	116392	107589	111337	118166	119798	124372	123994
3.9811	142894	146422	135393	140162	147308	150209	152068	154675
3.1623	179353	184250	169872	176453	184089	188618	187967	193584
2.5119	225734	231890	213229	222140	230426	237071	233568	242798
1.9953	282844	291875	268522	279653	288832	298144	289861	304936
1.5849	355226	367412	336412	352066	363282	375103	364920	383321
1.2589	445262	462522	420699	443236	456157	472044	457302	482125
1	560525	582242	531091	557989	571028	594103	574185	606582

## Sheet: Figure 3c_scatter plots
Early pathway fusion									Late pathway fusion									Reversed early entry
	Normalized Resistance (Ohm/cm2)			Change (%)						Normalized Resistance (Ohm/cm2)			Change (%)						Normalized Resistance (Ohm/cm2)			Change (%)
420S	13.1	19.9		0.519084					420S	28.9	39.7		0.373702					420S	20.3	31		0.527094
420R	15.4	25.2		0.636364					420R	23.3	36.7		0.575107					420R	26.2	38.2		0.458015
320S	16.1	23.3		0.447205					320S (ohm)	32.7	39.5		0.207951					320S	13.3	21		0.578947
220S	11.9	16.3		0.369748					220R	16.9	19.1		0.130178					320R	7.7	11.7		0.519481
420S (2nd biological replicates) Ohms	8.24	16		0.941748					2nd bio rep 420S (Nov 2021)	5.8	10.16		0.751724					2nd biological replicate 420R	5.46	7.2		0.318681
3rd bio rep 420S	7.2	12.4		0.722222					3rd bio rep 420R	9.7	14.4		0.484536					220R	6.08	8.13		0.337171
320 S	5.8	7.77		0.339655					3rd bio rep 320R	7.1	11.5		0.619718					3rd biological replicate 220R	22.6	31.4		0.389381
220S	7.74	10.41		0.344961					3rd bio rep 220R	3.95	5.1		0.291139					320S	15.16	19.97		0.317282
			mean	0.540123	0.200033	std							0.429257	0.201611				220S	14.9	19.9		0.33557
																					mean	0.42018	0.0965042	std
Early pathway binding only									Late entry fusion at pH 7.4
	Normalized Resistance (Ohm/cm2)			Change (%)						Normalized Resistance (Ohm/cm2)			Change (%)
420S (aug 1)	12.3	14		0.138211					3rd replicate 420S	7	6.1		-0.128571					Reversed late entry
420S (2nd bio rep)	7.21	7.1		-0.0152566					3rd replicate 320S	3.85	3.6		-0.0649351						Normalized Resistance (Ohm/cm2)			Change (%)
320S	5.2	5.38		0.0346154					3rd replicate 220S	3.54	3.3		-0.0677966					420R	51	72		0.411765
320R	3.42	3.87		0.131579					3rd replicate 320R	11.4	9.5		-0.166667					320S	52.2	66.9		0.281609
220R	3.7	4.48		0.210811					5rd replicate 06/23/2023 120R	6.7	5.2		-0.223881					320R	63.2	76.4		0.208861
3rd bio rep 420S	5.7	6.7		0.175439					6th replicate 6/26/2023 420S used in manuscript	12.8	10.8		-0.15625					2nd bio replicate 320S	8.48	14.4		0.698113
220S	5.95	6.39		0.0739496					6th replicate 6/26/2023 320S	10	8.1		-0.19					220R	13	17		0.307692
320R	4.07	5.14		0.262899					6th replicate 6/26/2023 220S	11.9	10		-0.159664					3rd bio replicate 220R	77.9	122		0.56611
																		220S	31.1	43		0.382637
			mean	0.126531	0.0803687	std						mean	-0.144721	0.0604352	std			420S	16.1	30.5		0.89441
																					mean	0.4689	0.218643	std
Early pathway negative control with VPP(delta envelope)									Late pathway negative control with VPP(delta envelope)
	Normalized Resistance (Ohm/cm2)			Change (%)						Normalized Resistance (Ohm/cm2)			Change (%)
420R	63.3	56.6		-0.105845					420S	12.9	12.7		-0.0155039
420S	58.7	51.9		-0.115843					420R	8.39	8.17		-0.0262217
320R	58.1	52.8		-0.091222					320S	10.96	10.55		-0.0374088
2nd bio replicates 420R	23.5	23.8		0.012766					2nd bio replicate 420R	86.4	79.2		-0.0833333
320R	17.1	19.9		0.163743					320R	37.2	42.3		0.137097
220R	14.4	12.1		-0.159722					220R	41.8	45.6		0.0909091
3rd bio rep 320S	6.8	4.9		-0.279412					3nd bio replicate 220R	47.1	39.9		-0.152866
420S	9	9.8		0.0888889					3nd bio replicate 420R	53.6	46.3		-0.136194
			mean	-0.0608309	0.133135	std						mean	-0.0279403	0.0948706	std

## Sheet: Fig4a Omicron BA1 early pathway
420R
Frequency	Impedance	Impedance (fitted)	Impedance	Impedance (fitted)	Impedance	Impedance (fitted)
Hz	Ohms	Ohms	Ohms	Ohms	Ohms	Ohms
	+Vero SLB (+ACE2, +TMPRSS2)	+Vero SLB (+ACE2, +TMPRSS2)	without SLB baseline	without SLB baseline	add VPPs (OmicronBA1)	add VPPs (OmicronBA1)
1000000	749.399	786.622	751.794	983.75	715.255	747.353
794330	784.159	793.917	780.319	983.75	746.355	754.569
630960	817.733	805.34	801.416	983.751	776.965	765.865
501190	856.778	823.117	819.633	983.751	813.956	783.43
398110	903.102	850.52	834.065	983.752	858.58	810.481
316230	959.786	892.205	845.83	983.753	915.541	851.576
251190	1036.02	954.496	855.022	983.755	991.52	912.878
199530	1139.56	1045.51	865.208	983.757	1094.53	1002.27
158490	1280.05	1175.15	874.622	983.761	1235.06	1129.32
125890	1467.64	1354.85	885.441	983.768	1421.11	1305.08
100000	1703.18	1597.47	898.326	983.778	1655.08	1542.02
79433	2025.05	1917.55	912.136	983.795	1970.02	1854.32
63096	2429.03	2331.27	928.299	983.821	2366.22	2257.99
50119	2927.59	2856.41	948.253	983.863	2854.58	2770.89
39811	3531.55	3511.16	970.438	983.929	3446.35	3411.91
31623	4239.99	4311.33	996.117	984.034	4147.11	4198.51
25119	5059.18	5264.91	1025.15	984.2	4957.02	5142
19953	5970.01	6363.83	1058.3	984.464	5865.27	6239.6
15849	6932.26	7575.13	1095.19	984.881	6841.11	7465.33
12589	7911.63	8835.54	1138.76	985.542	7850.03	8762.36
10000	8859.71	10058.8	1184.69	986.588	8848.01	10046.4
7943.3	9739.71	11158.3	1235.69	988.245	9782.84	11225.5
6309.6	10524.5	12072.8	1293.26	990.864	10617.9	12226.8
5011.9	11214.2	12781.3	1355.91	995.002	11373.7	13017.1
3981.1	11807	13298.8	1424.92	1001.52	12017.1	13602.9
3162.3	12306.9	13660.1	1497.84	1011.78	12570	14016.5
2511.9	12749.7	13904.6	1572.86	1027.81	13045	14298.3
1995.3	13124.5	14066.8	1647.93	1052.73	13459	14486.1
1584.9	13455.1	14173.7	1724.73	1091.06	13829.2	14610.1
1258.9	13751.6	14245.1	1807.45	1149.19	14156.7	14692.4
1000	14037.7	14294.9	1900.31	1235.73	14431.4	14749
794.33	14305.7	14333.3	2019.16	1361.66	14703.1	14791.4
630.96	14588.5	14368.2	2176.58	1540.31	14968.8	14828.3
501.19	14893.4	14407.3	2391.08	1787.23	15255.8	14867.6
398.11	15240.1	14458.6	2684.92	2120.48	15577.3	14917.6
316.23	15638.9	14533.1	3082.7	2561.31	15983.5	14989
251.19	16094.1	14646.4	3615.32	3135.5	16467.8	15096.6
199.53	16670.2	14821.7	4317.75	3874.95	17073.6	15262.7
158.49	17377.5	15093.7	5227.12	4819.98	17862.2	15520.4
125.89	18256.4	15514.2	6400.18	6021.32	18857.8	15919.2
100	19425.4	16157.5	7889.56	7542.81	20108.1	16530.8
79.433	20964.1	17127.3	9783.62	9465.96	21701.9	17455.8
63.096	23371.6	18560.6	12210.7	11893.1	23201.8	18828.9
50.119	25512.4	20629.2	15176.4	14953.6	26230.2	20820.2
39.811	28847.7	23538.1	18925	18810.5	29458	23634.9
31.623	33221.9	27525.8	23624	23669	33657.1	27512.2
25.119	38472.2	32869.3	29561.9	29788.1	38937.9	32729.7
19.953	45434.9	39897.9	37015.9	37492.9	45519.3	39614.9
15.849	54262.3	49015.6	46134.6	47195.5	54206.6	48568.3
12.589	65165.9	60724.6	58162.8	59412.3	64449.5	60086
10	78785.3	75654.5	72301.1	74790.3	78399.3	74788.7
7.9433	96763.5	94608.8	90020.1	94152.2	95606.3	93468.7
6.3096	117139	118599	113791	118528	117049	117123
5.0119	145008	148903	141659	149216	143389	147013
3.9811	178862	187136	176999	187850	176510	184731
3.1623	221766	235334	221999	236488	218493	232286
2.5119	275240	296065	278628	297720	270963	292211
1.9953	342538	372557	349406	374801	336816	367693
1.5849	427574	468900	436886	471853	421191	462766
1.2589	533810	590223	548834	594042	527860	582492
1	667738	742951	689037	747839	656546	733211

## Sheet: Fig 4a Omicron BA1 late pathway
420S
Frequency	Impedance	Impedance (fitted)	Impedance	Impedance (fitted)	Impedance	Impedance (fitted)	Impedance	Impedance (fitted)
Hz	Ohms	Ohms	Ohms	Ohms	Ohms	Ohms	Ohms	Ohms
	+Vero SLB (+ACE2)	+Vero SLB (+ACE2)	without SLB	without SLB	+VPPs (Omicron BA1), pH= 5.5)	+VPPs (Omicron BA1), pH= 5.5)	add Cathepsin L	add Cathepsin L
1000000	747.266	883.785	767.726	1076.9	919.992	1096.41	967.308	1151.95
794330	770.71	884.797	786.072	1076.9	946.028	1096.94	996.586	1152.45
630960	796.092	886.4	803.792	1076.9	973.214	1097.78	1025.79	1153.24
501190	828.813	888.934	826.187	1076.9	1005.72	1099.11	1059.79	1154.49
398110	866.631	892.935	849.713	1076.9	1042.14	1101.21	1097.05	1156.47
316230	911.157	899.238	873.518	1076.9	1082.58	1104.54	1137.12	1159.6
251190	966.31	909.134	899.351	1076.9	1131.12	1109.8	1184.7	1164.55
199530	1034.33	924.59	927.019	1076.9	1189.87	1118.07	1241.66	1172.34
158490	1117.77	948.548	954.148	1076.91	1261.2	1131.07	1312.67	1184.59
125890	1220.46	985.269	981.215	1076.91	1350.81	1151.36	1401.75	1203.75
100000	1346.25	1040.66	1008.12	1076.92	1455.51	1182.8	1504.55	1233.49
79433	1490.41	1122.55	1033.71	1076.93	1599.16	1230.97	1650.5	1279.21
63096	1668.45	1240.58	1059.25	1076.94	1776.07	1303.65	1831.9	1348.47
50119	1870.8	1405.88	1085.66	1076.97	1991.47	1411.12	2054.27	1451.44
39811	2094.87	1630.52	1112.84	1077.01	2249.43	1566.25	2324.01	1601.03
31623	2340.05	1926.73	1143.39	1077.07	2551.3	1784.37	2641.35	1812.75
25119	2606.06	2305.85	1178.91	1077.16	2906.18	2083.06	3013.72	2104.62
19953	2895.15	2776.32	1218.76	1077.32	3311.87	2482.34	3445.1	2497.16
15849	3210.29	3340.45	1263.76	1077.56	3784.5	3005.33	3941.8	3014.2
12589	3562.26	3989.25	1315.58	1077.95	4334.05	3678.72	4523.32	3683.43
10000	3958.71	4697.48	1373.75	1078.57	4984.97	4532.87	5202.7	4537.11
7943.3	4396.56	5423.1	1436.98	1079.54	5756.68	5601.46	6011.93	5612.51
6309.6	4874.5	6113.64	1504.17	1081.08	6679.26	6917.62	6978.98	6949.46
5011.9	5382.72	6720.94	1575.37	1083.52	7778.68	8507.35	8131.88	8585.89
3981.1	5912.25	7215.62	1651.36	1087.38	9067.81	10377.5	9494.41	10548.1
3162.3	6440.05	7592.2	1729.52	1093.46	10540.6	12499.1	11084.5	12834.9
2511.9	6954.7	7863.77	1813.1	1103.03	12190.6	14792.2	12867.5	15397.8
1995.3	7440.05	8052.17	1900.41	1118.03	13950.1	17122.3	14804.2	18124.4
1584.9	7890.52	8180.03	1993.39	1141.41	15739.6	19325	16814.6	20843.8
1258.9	8307.49	8266.64	2091.37	1177.51	17508.3	21251.4	18837.5	23361
1000	8678.85	8327.06	2192.66	1232.54	19144	22813.1	20801.9	25516.1
794.33	9011.17	8372.81	2301.77	1315.07	20648.5	23998.6	22620.7	27230.8
630.96	9308.46	8413.09	2426.71	1436.18	22005.2	24852.7	24305.3	28512.2
501.19	9571.75	8456.29	2577.77	1609.57	23242.6	25446.7	25899.5	29425.5
398.11	9809.35	8511.47	2774.23	1851.4	24392.5	25853.7	27435.5	30057.3
316.23	10030.1	8590.11	3037.51	2180.41	25514.6	26136	28972.6	30491.3
251.19	10280.1	8708.23	3397.23	2618.51	26684.2	26343.7	30569.2	30797.1
199.53	10593.1	8889.09	3887.43	3191.93	27893.7	26516.8	32261.2	31030.4
158.49	11014.7	9166.54	4544.04	3933.15	29201.6	26690.4	34002	31237.2
125.89	11561.7	9588.72	5414.1	4882.68	30577.1	26900.7	35805.5	31459.8
100	12282.5	10221.4	6548.6	6091.39	32219	27191	37837	31744.4
79.433	13260.4	11150.4	8005.47	7624.23	33926.9	27620.1	39957.7	32149.4
63.096	14567.7	12481.8	9974.71	9562.92	36073.8	28271.6	40794.7	32755.6
50.119	16359.1	14340.7	12248.6	12010.8	38064.8	29265.2	44782.2	33678.3
39.811	18771.5	16872.5	15242.2	15098.2	40727.1	30768.6	47634	35081.6
31.623	21964.5	20246.5	19045.5	18989.7	43801	33008.1	51129.6	37191.6
25.119	26089.1	24666.2	23811.3	23892.4	47400	36273.4	54732.2	40306.9
19.953	31629.2	30380.8	29745.2	30067.1	52222.6	40916.9	59692.5	44800.6
15.849	38529.6	37704.3	37334.4	37843.8	58436.2	47352.7	65642.8	51119.5
12.589	47711.1	47031.3	46439	47636.6	65579.2	56059.7	73265.4	59781.5
10	59020.7	58858.3	58330.2	59964.1	75857.8	67597.6	83429.8	71386.1
7.9433	73464.6	73819	72821.7	75485.6	88878.1	82648.6	96338.1	86651.7
6.3096	91112.7	92710.2	91656.1	95027	105543	102053	112510	106453
5.0119	114519	116538	114498	119629	127580	126866	134514	131879
3.9811	143549	146572	143476	150601	155388	158422	162432	164306
3.1623	179835	184411	179852	189594	190996	198408	198010	205472
2.5119	225436	232071	225324	238684	237214	248956	243002	257574
1.9953	282844	292086	281300	300480	294465	312757	301547	323384
1.5849	354742	367664	352863	378287	366879	393220	377009	406425
1.2589	447233	462828	442604	476246	461910	494632	469831	511115
1	559133	582619	553303	599545	573433	622361	597335	643002

## Sheet: Fig 4a BA1 scatter plot
	BA1	early entry (Ohm cm^2)			change(%)				late entry (Ohm*cm2)			change (%)
	420S	10.9	11.7		0.0733945			420S	44.3	52.2		0.17833
	320S	13.2	11.3		-0.143939			320S	34.1	37.4		0.0967742
	220S	12.5	11.7		-0.064			220S	38	41.5		0.0921053
	420R	18.7	19.4		0.0374332			420R	149.6	167.6		0.120321
	320R	16.9	14.2		-0.159763			320R	70.5	74.5		0.0567376
	320R (device 2)	18.2	15.8		-0.131868			220R	55.1	55.1		0
				mean	-0.0924275	0.0726843	std				mean	0.0907112	0.0547344	std

## Sheet: Fig4b omicron BA4 early pathway
420R
Frequency	Impedance	Impedance (fitted)	Impedance	Impedance (fitted)	Impedance	Impedance (fitted)
Hz	Ohms	Ohms	Ohms	Ohms	Ohms	Ohms
	+Vero SLB (+ACE2, +TMPRSS2)	+Vero SLB (+ACE2, +TMPRSS2)	-SLB	-SLB	+VPPs (Omicron BA4)	+VPPs (Omicron BA4)
1000000	738.993	788.282	779.013	951.92	770.336	813.629
794330	767.335	793.848	797.47	951.921	797.264	819.316
630960	796.546	802.588	810.993	951.921	824.965	828.247
501190	831.883	816.241	822.602	951.922	858.311	842.204
398110	875.653	837.407	832.858	951.923	899.102	863.851
316230	930.351	869.858	840.031	951.924	951.077	897.061
251190	1002.64	918.849	847.815	951.927	1020.94	947.249
199530	1100.14	991.322	855.343	951.931	1116.75	1021.59
158490	1229.39	1095.92	863.09	951.937	1245.76	1129.11
125890	1396.69	1242.73	872.438	951.948	1416.41	1280.4
100000	1600.15	1442.78	882.197	951.964	1626.52	1487.35
79433	1868.16	1707.78	893.94	951.989	1911.32	1762.97
63096	2189.1	2049.3	907.756	952.03	2260.54	2120.94
50119	2564.59	2477.55	923.626	952.094	2681.42	2575.06
39811	2992.47	2998.86	941.629	952.196	3178.29	3137.42
31623	3463.22	3611.5	961.801	952.358	3742.95	3814.93
25119	3965.95	4300.26	984.367	952.614	4368.47	4603.61
19953	4474.46	5032.5	1009.81	953.02	5035.7	5481.77
15849	4985.06	5760.19	1037.12	953.662	5715.27	6405.93
12589	5469.01	6430.17	1067.9	954.68	6383.79	7314.03
10000	5925.16	7000.2	1102.45	956.29	7011.87	8140.3
7943.3	6336.03	7450.84	1138.57	958.837	7584.58	8835.75
6309.6	6702.72	7785.41	1174.38	962.86	8090.65	9380.21
5011.9	7038.16	8021.95	1211.98	969.202	8537.72	9781.31
3981.1	7339.21	8183.53	1250.73	979.168	8924.75	10063.3
3162.3	7606.18	8291.67	1289.84	994.76	9269.92	10255.2
2511.9	7864.22	8363.74	1332.98	1018.98	9581.68	10383.6
1995.3	8103.7	8412.71	1384.06	1056.23	9889.05	10469.2
1584.9	8356.25	8448.08	1449.78	1112.72	10175.8	10527.9
1258.9	8613.85	8477.03	1537.7	1196.81	10471.7	10571.1
1000	8899.49	8505.6	1658.32	1319.13	10778.2	10607.6
794.33	9201.62	8539.83	1825.84	1492.61	11111.1	10645
630.96	9534.07	8586.97	2055.87	1732.32	11466.9	10691.3
501.19	9914.68	8656.84	2368.87	2055.76	11863	10756.1
398.11	10346.7	8763.76	2786.61	2483.55	12316	10853.1
316.23	10854.1	8928.93	3335.1	3040.66	12838.6	11001.9
251.19	11470.1	9183.59	4044.87	3758.11	13472.9	11231.7
199.53	12224.3	9572.7	4952.57	4674.77	14254.7	11585.3
158.49	13185.3	10158.6	6109.77	5840.07	15248.4	12124.1
125.89	14396	11023.5	7566.28	7316.26	16508.9	12931.7
100	15955.9	12269.6	9402.46	9181.62	18167.6	14116.9
79.433	17973.4	14019.5	11734.1	11536	20240.3	15814.3
63.096	20673	16415.1	14809	14504.7	23395.7	18182.7
50.119	23771.4	19621.6	18276.3	18245.8	26318.8	21406.1
39.811	27895.2	23835.7	22858.3	22958.5	30656.9	25699.6
31.623	33189.9	29298.4	28549.3	28893.8	35977.6	31321.2
25.119	39623.4	36310	35749.9	36368	42820.1	38588.2
19.953	47782.1	45248.7	44955.6	45778.2	51337.6	47897.4
15.849	57650.4	56595.3	56053.9	57627.5	62103.2	59752.3
12.589	71131.6	70955.2	70912.7	72546.9	75197.9	74787.1
10	87273.7	89089.9	88640.5	91326.4	92511.2	93799.7
7.9433	108781	111970	111659	114971	114033	117808
6.3096	133486	140812	138469	144737	142407	148089
5.0119	166685	177153	174835	182212	176175	186256
3.9811	208473	222928	219736	229389	219644	234342
3.1623	260647	280574	275295	288783	274668	294908
2.5119	326628	353163	344954	363556	343417	371179
1.9953	408914	444553	432691	457684	430969	467210
1.5849	513343	559629	544260	576197	539158	588135
1.2589	646783	704519	685893	725407	675664	740392
1	808918	886895	854054	913215	851403	932045

## Sheet: Fig4b omicron BA4 late pathway
420R
Frequency	Impedance	Impedance (fitted)	Impedance	Impedance (fitted)	Impedance	Impedance (fitted)	Impedance	Impedance (fitted)
Hz	Ohms	Ohms	Ohms	Ohms	Ohms	Ohms	Ohms	Ohms
	+Vero SLB (+ACE2)	+Vero SLB (+ACE2)	-SLB	-SLB	+VPPs (Omicron BA4), pH= 5.5)	+VPPs (Omicron BA4), pH= 5.5)	+Cathepsin L	+Cathepsin L
1000000	788.015	835.099	799.773	982.8	960.475	1034.84	945.898	1019.7
794330	810.942	840.449	813.179	982.8	994.93	1039.17	980.492	1023.94
630960	835.58	848.855	821.834	982.8	1026.92	1046	1013.92	1030.63
501190	867.727	862.004	830.823	982.801	1064.22	1056.72	1051.24	1041.15
398110	907.454	882.426	838.836	982.801	1105.8	1073.49	1092.99	1057.59
316230	958.979	913.82	844.299	982.802	1154.66	1099.54	1141.63	1083.15
251190	1029.02	961.386	850.518	982.803	1220.32	1139.58	1206.31	1122.45
199530	1125.98	1032.07	857.306	982.805	1307.98	1200.25	1293.31	1182.03
158490	1254.23	1134.64	864.372	982.807	1427.56	1290.47	1410.82	1270.7
125890	1424.22	1279.41	872.922	982.812	1589.87	1421.53	1574.35	1399.65
100000	1631.47	1477.78	882.824	982.819	1796.53	1606.86	1782.24	1582.33
79433	1905.48	1741.81	893.392	982.83	2083.97	1861.93	2072.91	1834.35
63096	2234.58	2083.41	906.782	982.847	2448.94	2203.88	2447.87	2173.41
50119	2622.64	2513.05	922.736	982.874	2904.19	2651.62	2918.92	2619.73
39811	3059.51	3037.27	940.127	982.918	3454.99	3225.59	3501.67	3196.51
31623	3539.97	3654.44	960.458	982.987	4110.42	3946.73	4207.47	3930.18
25119	4042	4349.38	983.257	983.096	4872.42	4833.66	5053.04	4849.65
19953	4553.86	5089.25	1009.26	983.269	5725.61	5896.84	6033.09	5983.41
15849	5053.72	5825.55	1038.56	983.543	6655.66	7130.06	7150.53	7354.08
12589	5523.75	6504.36	1071.24	983.977	7630.61	8499.24	8384.13	8967.42
10000	5959.38	7082.58	1108.88	984.665	8620.05	9935.84	9700.93	10798.1
7943.3	6353.78	7540.11	1150.51	985.754	9579.95	11344	11065.9	12777.2
6309.6	6713.6	7879.95	1197.68	987.477	10501.1	12622.4	12436.5	14788.7
5011.9	7041.48	8120.12	1251.09	990.202	11374.6	13695.9	13766.2	16690
3981.1	7340.74	8283.83	1312.97	994.506	12160.5	14534.7	15027.8	18352.4
3162.3	7623.77	8392.76	1382.19	1001.29	12886.6	15151.5	16206	19699.7
2511.9	7893.08	8464.3	1456.47	1011.95	13543.7	15584.2	17283.5	20720.7
1995.3	8145.57	8511.25	1534.4	1028.61	14134.4	15877.6	18264.2	21453.5
1584.9	8389.1	8542.63	1614.22	1054.49	14669.8	16072.5	19112.9	21958.8
1258.9	8608.01	8564.77	1694.02	1094.24	15146.7	16200.6	19915	22297.6
1000	8828.39	8582.25	1779.7	1154.45	15571.6	16285.2	20594.3	22521.2
794.33	9020.93	8598.77	1875.63	1243.91	15994.5	16342.8	21245.6	22668.5
630.96	9230.19	8617.84	1996.65	1373.82	16412.9	16385.1	21870.1	22767.1
501.19	9456.16	8643.55	2155.35	1557.67	16850.5	16420.9	22543.7	22836.7
398.11	9683.57	8681.34	2374.31	1811.22	17333.1	16457.8	23259.7	22891.5
316.23	9954.75	8739.14	2670.86	2152.75	17899.1	16503.6	24046.4	22943.3
251.19	10288.6	8828.87	3075.63	2603.85	18512.6	16568.2	24964.4	23002.8
199.53	10675.1	8968.55	3619.13	3190.67	19256.2	16665	25996.1	23082.9
158.49	11169.9	9185.19	4332.07	3945.93	20077.2	16814.2	27163.9	23200.5
125.89	11769.7	9518.22	5251.82	4910.55	21013.1	17046.2	28511	23380.2
100	12526.6	10023.1	6435.76	6136.03	22095.5	17406.2	29918.6	23658.6
79.433	13463.2	10775	7931.69	7688.14	23356.6	17961.2	31575.5	24091.1
63.096	14839	11869.4	9855.49	9649.54	24250.4	18807	33005	24759.9
50.119	16275.9	13422.3	12223.8	12124.8	26565.5	20074.4	35663.7	25783.5
39.811	18355.2	15569.3	15232.1	15245.6	28743.4	21933.4	38208.2	27326.9
31.623	21129.3	18467.8	19038.2	19178.4	31325.2	24593.4	41324.5	29608.4
25.119	24749.5	22302.9	23722.7	24132.5	34904.5	28301.7	44648.7	32901.7
19.953	29417.6	27298.5	29779.9	30371.3	39318.9	33344.3	49123.3	37533.5
15.849	35552.3	33734	37302.6	38228.4	45068.5	40057	54787.3	43884.9
12.589	43033.4	41958.7	46872.7	48122	52771.8	48842.1	62227.9	52397.8
10	52960.7	52412.1	58656.3	60576.1	62861.2	60192.1	71465.1	63595.1
7.9433	65146.4	65655.2	73481.5	76257	75559.3	74730	83626.2	78121.2
6.3096	80839.1	82393.5	91954.9	95998.7	92866.2	93237.8	99754	96775.7
5.0119	100601	103519	115763	120853	114187	116706	120495	120567
3.9811	125339	130157	145092	152142	141800	146386	146928	150770
3.1623	156372	163726	182152	191534	176496	183862	181115	188999
2.5119	195002	206015	228373	241127	220595	231128	224592	237290
1.9953	244325	259271	286751	303556	275435	290698	279583	298212
1.5849	305843	326341	359154	382159	345796	365756	348545	375023
1.2589	384806	410797	450190	481121	430216	460300	436893	471812
1	480475	517110	564764	605682	542299	579336	547015	593706

## Sheet: Fig 4a BA4 scatter plot
	BA4	resistance (Ohm*cm2)			change(%)					resistance (Ohm*cm2)			change(%)
	420S	8.3	8.8		0.060241			Tech rep1	420R	21.2	30.2		0.424528
	320S	6.8	7.4		0.0882353				320R	32.3	43.8		0.356037
	420R	10.6	13.5		0.273585				220S	5.9	6.7		0.135593
	320R	5.2	6.8		0.307692			Tech rep2	320S	8.2	9.04		0.102439
	tech rep 2 420R	9.5	10.5		0.105263				420S	15.2	17.6		0.157895
	420S	7.8	11.3		0.448718			Tech rep3	120R	4.3	5.6		0.302326
				mean	0.213956	0.102535	std					mean	0.24647	0.120909	std

[truncated: 20 more sheets: Fig 4c infectivity assay, Fig 5a reversed early entry, Fig 5b reversed late entry, Fig6 No Camostat Control, Fig 6 Camo incubate w_ SLB_2h, Fig6 Camo incubate w_ blebs_18h, Table S1 early entry, Table S1 late entry, Table S1 Omicron BA1 early path, Table S1 Omicron BA1 late path, Table S1 omicron BA4 early path, Table S1 omicron BA4 late path, Table S1 reversed early path, Table S1 reversed late path, Figure S7c early pathway fusion, Fig S7f early entry binding, Fig S7i early entry negative, Figure S9c_late pathway fusion, Fig S9f late entry at pH 7.4, Fig S9i late entry Vpp env]
